# Supplementary material for: IgA Plasma Cells Are Long-Lived Residents of Gut and Bone Marrow That Express Isotype- and Tissue-Specific Gene Expression Patterns
Source: Front Immunol. 2021 Dec 24;12:791095. doi: 10.3389/fimmu.2021.791095 (PMC8739487; doi:10.3389/fimmu.2021.791095)
Supplement: Supplementary file 2 [file Table_1.xlsx]

## Sheet: Sheet1
all PC up (Fig S2A, B)	BM IgM up (Fig. 5A-C)	BM IgG up (Fig 5A, D)	IgA (all siLP + all BM) up (union) (Fig 5A, E-F)	all IgA PC up (intersection) (Fig S3B, C)	all IgA PC down (Fig S3B, C)	siLP IgA up (Fig 6A, B)	siLP IgA down (Fig 6A, B)	BM IgA up
Ly6f	Wnt16	S100a4	Tpcn1	Gpr146	Pld4	Skil	Hmgb3	Upp1
Fam187b	Angptl6	Qpct	Rap2a	Adora2a	Cd36	Lmna	Fam212a	Gpr15
Ache	Tex35	Il7r	Pmaip1	Gzma	Abca3	Insig1	Sntg2	Gm14466
Hist1h3e	Ggh	Gm15448	Cd69	Gimap7	S1pr3	Fdps	Parm1	Tpd52-ps
Gm20503	Il5ra	Fgd2	Slc8b1	Hopx	Rnf145	Fdft1	Fcrla	Tssk1
Mvb12b	Sh3bgr	Gadd45g	Pcyt2	Slc37a1	Ms4a1	Sorcs2	Abhd17b	Tmem169
Chrnb4	Cdh2	Tyms	Frmd4b	Itpr1	Pmf1	Cysltr2	Lrrc16a	1500009L16Rik
Gm13334	4921504E06Rik	Cenpe	Hist1h2bq	B3gnt8	Zdhhc13	Acss2	Bzw2	Rpl31-ps6
Ccrl2	Sh3bgrl2	Grn	Wnt9a	Lat	Faim3	Hist1h4n	Msrb2	Gprc5d
Gm5616	Cpq	Gm7389	Hmga2	Irak3	Serpinb1a	Ctrc	S1pr1	1700006E09Rik
Gm20730	Matn2	Cox4i2	Vcpkmt	B4galnt1	Aff3	Hist1h4h	Dusp2	Necab3
Porcn	Fzd6	Oip5	Slc11a1	Sdc4	Bank1	Hist1h4c	Cnp	Gm12216
Mboat2	Serpinc1	Cxcr3	Rgs9	Plekhg3	Fasl	Hist1h2bg	1110059E24Rik	Xkr6
Lpin3	Amigo2	Tmprss13	Gm20481	Plekhf1	Cd84	Itga5	Rgmb	Morn1
Rtkn	Sft2d2	Spry2	Gfra1	Gpr162	Mapk12	Fosb	Plxnb2	Clip3
D330045A20Rik	Sema6d	Casc5	Hist1h4i	Gpnmb	Mapk11	Hist1h1c	Mylip	Ctsw
Kbtbd12	Gm16433	Slpi	Hist1h2bc	Tigit	Hpse	Adamts14	Ctsh	Cdc14b
Fut1	Litaf	Ada	Pole2	Arhgef25	H2-Q7	Fam162b	Gmfg	Sord
Reln	Ankrd28	Pon3	Hist1h4h	AA467197	Havcr1	Cxcl10	Pglyrp1	Mettl7a1
Dusp14	Igf1r	Nek6	Hist1h1c	Procr	Kif18a	Rnase2b	Abca1	Akap1
Selm	Gpr155	I830127L07Rik	Hist1h4c	Ccr10	Nucb2	Gfra1	Tubb5	Gng3
Kdelr3	Ehd4	Usp2	Hist1h4n	Krt18	BC035044	Fgf16	Gm10644	AC125149.3
Ica1	Wnt10a	Ly6c2	Hspa1a	Hspa2	Smad3	Glcci1	Unc5cl	Rnf128
Slc39a2	Ncald	Ly6c1	Fgf16	Rnf125	B4galt1	Plcd3	Cep89	Amdhd1
Pqlc3	Bmp6	Fkbp11	Gm8696	Klrb1	Spns3	Fgl2	Gramd1b	Crmp1
C1qtnf1	Golgb1	Fndc5	Gem	Itih5	Nedd4	Ttc39c	Zfp3	Anxa2
Gm11434	Gabra4		Dnajb4	Muc20	E2f3	Gas7	Spef2	Slc17a7
Copz2	Chst1		Hsp90aa1	Mgat3	Cbx6	Cyp4f16	Ankub1	Gm26602
Fut8	9430069I07Rik		Dnajb1	Ccr9	Shisa8	Tmem176b	Tnfrsf8	Gm12854
Ankrd55	Sspo		Hspa1b	Acad12	Raet1e	Socs2	BC049352	Hmgb1-ps2
Ppapdc1b	Krt222		Klf6	Glipr1	Ebi3	Trp53inp1	Apobr	Rasgef1a
Eaf2	Cox6a2		Arrdc3	Cited4	Ctss	Slc1a4	Jag2	Akap6
Derl3	Lag3		Grasp	Ctcfl	Scimp	Ctla4	Psat1	Pqlc3
H13	Ccdc28b		Dusp5	Runx2	Il6ra	Cped1	Ly6a	Dap
Dnajc3	Selenbp1		Dusp8	Prss57	Hcrtr2	Ccrl2	Tuba1c	Fas
Edem1	Laptm4b		Nrip1	Osbpl3	Popdc2	Enpp6	Prickle1	S1pr2
Fam46c	Rap1gap		Map7d1	Aatk	Mef2b	B3galt5	1600029I14Rik	Nodal
Ell2	Nrp2		Fam110a	Slc9a3r2	Gnat3	Grasp	Neurl1a	Dnm3
Ube2j1	Inpp4a		Klhdc2	Fads2	Prg3	Dusp5	Prg2	Fstl3
Bhlha15	Abhd6		Gm15280	Cpne2	Pon3	Hspa1b	Pim2	Dnajc12
Hid1	Ppfibp2		AI118078	C4bp	Cldn7	Hspa1a	Pkd2l2	Stac2
Slc33a1	Stom		Hspe1	Plekhh3	Chst1	Gem	Fhit	Rnase2a
Creb3l2	Sirpa		Hist1h2be	Sgpp2	Atp9a	Hsp90aa1		Il18
Tmem82	Lipc		Rab20	Palm	Oosp2	Dnajb1		Phex
Slc44a1	Serpinb9		Hspa8	Itgb7	Oosp1	Dnajb4		Smchd1
Kank2	Abhd4		Hsp90ab1	Iqgap2	Alpl	Gm20481		Rnf122
Ctse	Rims2		Dnaja1	B4galnt4		Wnt9a		Kcnmb4
F13b	Timp2		Tspan15	Smim3		Tubb3		Ccser2
Gm5822	Rap1gap2		Plcd3	Gcsam		Arhgap31		Eif4enif1
Prdm1	Tnfsf18		Tubg2	Il34		Vstm2b		Cnot10
BC030307	Renbp		Tmem169	Sla2		Tgfbr1		Ppp1r2-ps4
Man1c1	Neo1		Osgin1	Hoxd4		Syngr3		1520401A03Rik
Kcnn4	Hcrtr2		Adam15	Slc44a4		Gm11577		Sv2b
Rhob	Hs3st3b1		Yap1	Tubg2		Osgin1		Samd11
H2-M10.1	H6pd		Slc41a2	Meis3		Hist1h4i		St3gal5
Fndc3b	Ubash3b		Sema6b			Hmga2		Bcl2
Cpeb3	Pvr		Prf1			Dusp8		Kctd14
Jun	Elmo3		Meis3			Inpp5j		Gng13
Ern1	Ubac2		Cd274			Gm8696		Chtf18
Thbd	Sbf2		Kif5a			Slc11a1		Tnfrsf13b
Rhobtb1	Tcn2		Ldhd			Rgs9		Adssl1
A930033H14Rik	Nucb2		Nebl			Gm15280		Gm12792
Eml6	Zfp516		Smox			Fam110a		Cited2
Chac1	Zcwpw1		Slc17a7			Yap1		Lgalsl
Asns	Mcoln3		Rom1			Hist1h2bq		Ybx3
Mgarp	Itgav		Klrb1			Pole2		Sept7
Apoa2	Crim1		Pik3r6			Hist1h2bc		Snx10
Pon3	Cd300lf		Als2			Vcpkmt		Arsb
Isg20	Tmeff1		Plekhf1			Mfge8		Zfp667
Gpm6a	Fcrl5		Arg1			Jund		Slc37a3
Rasip1	Lysmd2		Dync2h1			Hes1		Ehd3
Gyltl1b	Lpp		Plxdc1			Fchsd1		Lat2
Mgll	Fras1		Gpr162			Abl2		Abtb1
Ly6i	Rapgef1		Fads3			Ldhd		Paqr4
Gm15753	Plekha1		Bst2			Kif5a		E2f2
Mt2	Twsg1		Slc9a3r2			Cd274		Prf1
Mt1	Stt3b		Fads2			Adam15		Itgam
Fn3k	Fez2		Prss57			Nebl		Rps6kl1
Sspn	Dennd6a		Osbpl3			Nfkbid		Smox
Aplp1	Vav3		AA467197			Cyth4		Kctd17
Pex11a	Stk32c		Luzp1			Gimap8		Ccdc109b
Nuggc	Fgf1		C4bp			Ptger4		Nt5dc2
Gstt1	Pkd2l1		Glipr1			Gpr171		Gm2420
Raph1	Frat1		Bhlhe41			Dennd4a		Ttll7
Gm8879	Smad1		Cited4			Rgs2		Kcng3
Plcd1	Otud1		Ctcfl			Klf6		Ankrd7
Ncapg2	Btla		Runx2			Arrdc3		Nxnl1
Etl4	Zswim6		Pcyt1a			Dusp4		Atp2b2
Cdk18	Gm8369		Ido1			Ahnak		Rgs20
B3gnt9	Phf11b		Rnf125			Ldlrad4		Rab4a
Arfgap3	Ppp1r21		Insig1			Ldlr		Agxt2
Dnajb9	Gm2237		Fdps			Trim25		Tac4
Ssr3	Hexa		Adamts14			Frmd4b		Hpgds
Hspa13	Cdyl2		Sh2d1b1			Tagln2		Crip1
Txndc11	Plcg1		Fgl2			Tagap		Pianp
Sdf2l1	Nlrc4		Tox2			Hmgcs1		Pald1
Hsp90b1	Ptpn6		Cpne2			Fam46a		Flnb
Manf	Lrmp		Grhl3			Tsc22d3		Slc15a3
Creld2	Myo1e		Aatk			Rap2a		Krt80
Six5	Plcl1		Gpc1			Pmaip1		Rragb
Spcs1	Crisp1		Tmem221			Slc8b1		Ccdc69
Slamf7	Phf11d		Gas7			Pcyt2		St3gal6
Ssr4	Csmd1		Fam162b			Hist1h2be		Smyd3
Prdx4	Slc44a2		Cxcl10			Hspe1		Sbk1
Rexo2	Ltb		Ctrc			Dnaja1		Mta3
Fkbp2	Snn		Enpp6			Hspa8		Rras2
Sel1l	Grap		Cst6			Hsp90ab1		Ddit4
Prlr	Faim3		Tigit			Spats2		Fam69a
Mnda	Clec2i		Tmem176b			Prss30		Tcf7
Prg2	Sell		Socs2					B930041F14Rik
Rgcc	Sh2d2a		Procr					Rab19
Fut4	Fam167a		Ccr10					Jakmip1
Endou	Tmc8		Gnb4					Prmt2
Nrp1	Cd3g		Cyp4f16					Optn
Cenpv	Wls		Krt18					Irf2bp2
Zfp658	Abcg1		Cped1					Gm14680
Farp2	Rassf4		Zfp280b					Fchsd2
Pls1	Gpr18		Arhgef25					Serinc4
Ly6c2	Cd40		Ctla4					Cst7
Ly6c1	Slfn8		Slc1a4					Sema4f
Slpi	Il4i1		Zfp9					Gimap3
Fkbp11	Fcer2a		Trp53inp1					Fmnl1
Gm17472	Ccr7		Ccrl2					S1pr4
I830127L07Rik	Sh3bp5		Gpnmb					Sit1
Cacng6	Arhgef3		Cnksr1					S100a6
Pipox	Icosl		B3galt5					Tbc1d1
Cyb561	Cnksr3		Mgat3					Skap1
Zfp651	Slc28a2		Ccr9					L1cam
Efcab3	Cnr2		Rnase2b					Gm11346
Fhod3	Rin3		Acad12
Dnm3	Cxcr5		Plekhh3
Gpx3	Cd38		Hist1h2bg
Armcx6	Usp11		Muc20
Ndufa4l2	Blk		Itih5
A830005F24Rik	Pik3ap1		Lrig1
Nbea	Ephx1		Klrg2
Slc25a34	Tdrd7		Fam129b
Sec1	Tmem26		Ctsw
Gm8818			Atp1b1
Fgf21			Jund
Slc3a2			Acss2
Gm11830			Fdft1
Asb5			Skil
Rab3b			Hspa2
Dgkg			Lmna
Cldn7			Ryr1
Maged1			Glcci1
H2-Q2			Sorcs2
Il13ra1			Cysltr2
Gabra4			Itga5
Tuba3b			Fosb
Tox3			Tgfbr1
Cdkn2b			Syngr3
Bmp6			Sla2
Gm13509			Hoxd4
Atoh8			Slc44a4
Slc6a9			Tesc
Apol10b			Ogfrl1
Itga1			Trp53inp2
Gnat2			Ggt7
Tmem141			Rwdd2a
Tenc1			Gm11577
Gm7334			Ttc39c
Ttll9			Il34
Gm996			Gcsam
Pacsin3			Snx21
Piwil4			Rimkla
Izumo1			B4galnt4
Fabp3-ps1			P2rx1
Rasgef1a			Iqgap2
Syngr1			Smim3
Chrna10			Kcna3
RP24-426M1.3			Vstm2b
Guca1a			Inpp5j
Evc			Sv2b
Evc2			Gprc5d
Txlnb			Il18
Trp73			Gm12216
F2rl1			Crmp1
Cacna1d			Anxa2
Dusp26			Itgam
Prrg4			Chtf18
Lrrn3			Tagln2
Nacc2			Hmgcs1
Fos			Fam46a
BC061194			Tagap
Rapgef3			Gm11346
Cd93			Gpr146
Ccdc88a			Tsc22d3
Trf			Klf2
Sdc1			Mfge8
Ckap4			Ahnak
Fbxo2			Ldlrad4
Cacna1h			Dusp4
Txndc5			Sqle
Kcnmb4			Ldlr
Trib1			Trim25
Herpud1			Sgpp2
Sec24d			Palm
Armcx3			Itgb7
Slc7a4			Lrrc8c
Hnrnpll			Tubb3
Slc7a3			Arhgap31
Ctla4			Adora2a
Arhgef25			Nxnl1
Slc1a4			Apbb1
Procr			Ggt1
Bik			Gimap7
RP24-350F17.4			St6galnac3
Ptges			Prss30
Zscan10			Abl2
Nodal			Tox
Gpr162			Cd4
Krt18			Gzma
Tg			Tnfsf9
Crlf1			Ehd3
A4galt			Slc37a1
Upk1a			Slc37a3
Faxc			Krt80
Cysltr2			Syt11
Itgb5			Ap1s2
6330419J24Rik			Fyn
Thnsl2			Hopx
Palld			Itpr1
a			B3gnt8
Clic5			Lat
Stmnd1			Osbpl5
Gm16569			Fam69a
Trim72			Lpar6
Emilin1			Hes1
Myadml2			Traf4
Mansc1			Plekhg3
Gas7			Asb2
Fam162b			Spats2
Cxcl10			Sdc4
Slc35f3			Fchsd1
Hspb1			Gpr183
Zfp9			Gpr171
Trp53inp1			Nfkbid
Nfia			Cyth4
Cited4			Rgs2
Gpnmb			Ptger4
Mt3			Ccdc69
Cnksr1			Irak3
Runx2			Acp5
Mgat3			Acap1
Cst6			H2-K2
Cpeb2			Dennd4a
Tigit			Rhof
Rab39b			B4galnt1
2210011C24Rik			Gimap8
Gm8890			Gimap3
Syt5			Fmnl1
Klrg2
Slc16a5
Filip1
Upk3a
Fads3
Prr15
Lrp4
Dusp23
Tpsg1
Tram2
Gnaz
Fndc3a
Ccpg1
Rab3d
Wipi1
Cd28
Tmem176b
Tmem176a
Saraf
Pycr1
Socs2
AW822252
Rbm45
Npffr1
Gm13423
Tmem150a
Atat1
Rab26
Gpr160
Xbp1
Lman1
Sec11c
Edem2
H1f0
Znrf3
Rorb
Pawr
Gm19087
Trpc1
Tnfrsf17
Gm11992
Nrg2
Gm9443
Ccr10
Basp1
4933422H20Rik
Cped1
Fam135a
Cdh23
Sept5
Ier3
Dapk2
Zfp105
Slc12a3
Pkdcc
